# Supplementary material for: Prospective cohort of cryobiopsy in interstitial lung diseases: a single center experience
Source: BMC Pulm Med. 2022 Jun 2;22:215. doi: 10.1186/s12890-022-01990-4 (PMC9161499; doi:10.1186/s12890-022-01990-4)
Supplement: Supplementary file 1 — Additional file 1. Deidentified RedCap data. [file 12890_2022_1990_MOESM1_ESM.csv]

study_id	age	ethnicity	race	sex	demographics_complete	hp_exposures___1	hp_exposures___2	hp_exposures___3	hp_exposures___4	hp_exposures___5	hp_exposures___6	hp_exposures___7	hp_panel	ctd___1	ctd___2	ctd___3	ctd___4	ctd___5	ctd___6	ctd___7	ctd___8	ctd_serologies___1	ctd_serologies___2	ctd_serologies___3	ctd_serologies___4	ctd_serologies___5	ctd_serologies___6	ctd_serologies___7	ctd_serologies___8	ctd_serologies___9	ctd_serologies___10	ctd_serologies___11	ctd_serologies___12	ctd_serologies___13	ctd_serologies___14	radiology	bal_pre	tbbx_pre	pathology_pre	consensus_pre	consensus_recommendations	consensus_pre_management	ild_meeting_pre_cryobiopsy_complete	bal_done_post	bronchoalveolar_lavage_complete	tbbx_done_post	path_tbbx_post	other_biopsy_tbbx	final_dx_tbbx
7c6011adffd81443d76d790f4e451bcc	75	1	4	0	2	0	0	0	0	0	0	0	2	0	0	0	0	0	0	0	0	0	0	0	0	0	0	0	0	0	0	0	0	0	0	12	0	0		11	1		2	1	2	0
95f4b19ddeeada8ff2086c8959d2d054	64	1	4	1	2	0	0	0	0	0	0	0	1	0	0	0	0	0	0	0	0	0	0	1	0	0	0	0	0	0	0	0	0	0	0	12	0	0		11	3		2	1	2	1	13	1
a5f2ea5cb8907224354ce2096e0ac01f	74	1	4	1	2	0	0	0	0	0	0	0	1	0	0	0	0	0	0	0	0	0	0	0	0	0	0	0	0	0	0	0	0	0	0		0	0		2	4	3	2	0	2	0
574a295acf9c6ec3945baffc5610f6f9	63	1	4	1	2	0	0	0	0	0	0	0	2	0	0	0	0	0	0	0	0	0	0	0	0	0	0	0	0	0	0	0	0	0	0	2	0	0		12	1		2	1	2	0
24e056d506812747cf394777110667e6	61	1	4	0	2	0	0	0	0	0	0	0	2	0	0	0	0	0	0	0	0	0	0	0	0	0	0	0	0	0	0	0	0	0	0	13	1	1	13	11	2		2	0	2	0
d54fb7643a1cdb7184e55a3a523541f6	67	1	4	0	2	0	0	1	1	0	0	0	1	0	0	0	0	0	0	0	0	0	0	0	0	0	0	0	0	0	0	0	0	0	0	13	0	0		11	2		2	0	2	0
4ae976bce8b64dd1ab3c831eb7cab96b	59	1	3	0	2	0	1	0	0	0	0	0	2	0	0	0	0	0	0	0	0	0	0	0	0	0	0	0	1	0	0	0	0	0	0	2	0	0		12	1		2	0	2	0
04de236625ed56b99cdac10ae5b446b2	65	1	3	0	2	0	0	0	0	0	0	0	2	0	0	0	0	0	0	0	0	0	0	0	0	0	0	0	0	0	0	0	0	0	0	4	0	0		2	4	3	2	0	2	0
92aac4da7e8b2dc4af00f28dc34d7aa7	68	1	4	1	2	0	1	0	1	0	0	0	1	0	0	0	0	0	0	0	0	1	0	0	1	0	0	0	0	0	0	0	0	0	0	2	0	0		12	1		2	1	2	0
d3d662004ea804160ca839b4b379c494	65	1	4	1	2	0	0	1	0	1	0	0	1	0	0	0	0	0	0	0	0	0	0	0	0	0	0	0	0	0	0	0	0	0	0		0	0		1	4	2	2	0	2	0
0e85f75ccf562b0e961d08a3c2429284	54	1	4	0	2	0	0	0	0	0	0	0	2	0	0	1	0	1	0	0	0	0	0	0	0	0	0	0	0	0	0	0	0	0	0	12	0	0		11	1		2	0	2	0
725c645bd42b38bc00244f616a68d971	67	1	4	1	2	0	0	0	0	0	0	0	2	0	0	0	0	0	0	0	0	0	0	0	0	0	0	0	0	0	0	0	0	0	0	2	0	0		12	1		2	1	2	0
066dfb8435327d0595b621869a96a5e8	47	1	4	1	2	1	0	0	0	0	0	0	2	0	0	0	0	0	0	0	0	0	0	0	0	0	0	0	0	0	0	0	0	0	0	13	0	1	13	12	4	3	2	0	2	0
a26b8bfbd6227c8c3bf3cdf93226ae42	62	1	4	0	2	0	0	0	0	0	0	0	2	0	0	0	0	1	0	0	0	0	1	0	0	0	0	0	0	0	0	0	0	0	0	12	0	0		11	1		2	0	2	0
66d3e1033f77f4ac7786e652fd4d67ca	66	1	4	1	2	0	1	0	0	0	0	0	2	0	0	0	0	0	0	0	0	0	0	0	0	0	0	0	0	0	0	0	0	0	0	4	0	0		2	1		2	1	2	0
1b13ce28887c86c4bd875caa6bedf02f	67	1	4	1	2	0	0	0	0	0	0	0	2	0	0	0	0	0	0	0	0	0	0	0	0	0	0	0	0	0	0	0	0	0	0	4	0	0		2	1		2	1	2	0
3249eca6e30b98557d717c7ec3603306	61	1	4	1	2	0	0	0	0	0	0	0	1	0	0	0	0	0	0	0	0	0	0	0	0	0	0	0	0	0	0	0	0	0	0	12	0	0		11	1		2	1	2	0
28d932ec5c375bf09543c5519f40c219	71	1	4	1	2	0	0	0	0	0	0	1	2	0	0	0	0	0	0	0	0	0	0	0	0	0	0	0	0	0	0	0	0	0	0	5	0	0		4	1		2	1	2	0
b9fb73ade7b9f97f16f0794c8b340b77	73	1	4	1	2	0	0	1	0	0	0	0	0	0	0	0	0	0	0	0	0	0	0	0	0	1	0	0	0	0	0	0	0	0	0	2	0	0		1	4	2	2	0	2	0
d4dd83ad2e0ba54579fa4d90a4b0e28d	65	1	3	1	2	0	0	0	0	0	0	0	1	0	0	0	0	0	0	0	0	0	0	0	0	0	0	0	0	0	0	0	0	0	0	8	0	0		11	1		2	0	2	0
16e24e6fa1f84f0ea19eab193ed47016	49	1	4	0	2	0	0	0	0	0	0	0	2	0	0	0	0	0	0	0	0	0	0	0	0	0	1	0	0	0	0	0	0	0	0	4	0	0		3	4	7	2	0	2	0
5d88bca43aa84657fcd932fc9f54ec6e	78	1	4	1	2	0	0	0	0	0	0	0	2	0	0	0	0	0	0	0	0	0	0	0	0	0	0	0	0	0	0	0	0	0	0	12	1	1	13	11	1		2	0	2	0
71aa3b5f7df9854701c7e2984867ada4	63	1	4	1	2	0	0	0	0	0	0	0	1	0	0	0	0	0	0	0	0	0	0	0	0	0	0	0	0	0	0	0	0	0	0		0	0		1	4	2	2	0	2	0
861987d9ed96345c6f1a728da6cdcf84	62	1	4	0	2	0	0	0	0	0	0	0	2	0	0	0	0	0	0	0	0	0	0	0	0	0	0	0	0	0	0	0	0	0	0	12	1	1	13	12	1		2	0	2	0
c046573f7667184c5e0adfa4ffebe4a9	76	1	4	0	2	0	0	0	0	0	0	0	2	0	0	0	0	0	0	0	0	0	0	0	0	0	0	0	0	0	0	0	0	0	0		0	0		1	4	2	2	0	2	0
f43baf2632c890335b5c89d01ea34b8c	67	1	4	0	2	0	0	0	0	0	0	0	0	0	0	0	0	0	0	0	0	0	0	0	0	0	0	0	0	0	0	0	0	0	0		0	0		1	4	2	2	0	2	0
e861c49ae6a4638b80089f9fbda58607	75	1	4	1	2	0	1	1	1	0	0	0	1	0	0	0	0	0	0	0	0	0	0	0	0	0	1	0	0	0	0	0	0	0	0	5	0	0		4	3		2	1	2	0
1936c5ff9307676fcbc5636c283a3325	69	1	4	0	2	0	0	0	0	0	0	1	0	0	0	0	0	0	0	0	0	0	0	0	0	0	0	0	0	0	0	0	0	0	0	5	0	0		1	3		2	0	2	1	14	1
8e9d785c9471dd391c8906ad25f330b0	54	1	4	1	2	0	0	0	0	0	0	1	2	0	0	0	0	0	0	0	0	0	0	0	0	0	0	0	0	0	0	0	0	0	0	5	0	0		11	1		2	1	2	0
c83f01d79ce8a5fe55d56dcb9854ce2d	63	1	4	0	2	0	0	0	0	0	0	0	0	0	0	0	0	0	0	0	0	0	0	0	0	0	0	0	0	0	0	0	0	0	0	2	0	0		11	1		2	1	2	0
cf56ae15c11158802695c5e2574f2904	53	1	4	1	2	0	0	0	1	0	0	0	1	0	0	0	0	0	0	0	0	0	0	0	0	0	0	0	0	0	0	0	0	0	0	13	0	0		11	2		2	0	2	0
0408644809e51a492454ae49e6eb7aee	69	2	6	0	2	0	0	0	0	0	0	0	2	0	0	0	0	0	0	0	0	0	0	0	0	0	0	0	1	0	0	0	0	0	0	4	0	1	13	11	1		2	0	2	0
f6fc01c057572561df7a89fcb12936c9	69	1	4	1	2	0	0	0	0	0	0	0	2	0	0	0	0	0	0	0	0	0	0	0	0	0	0	0	0	0	0	0	0	0	0	13	0	0		12	4	7	2	0	2	0
7fe03d54b43fee73307235fd1b4bbd1c	58	1	4	1	2	0	0	0	0	0	0	0	0	0	0	0	0	0	0	0	0	0	0	0	0	0	0	0	0	0	0	0	0	0	0	12	0	0		11	1		2	0	2	0
efb8a331c6134e3fc13c2d5f05fc35c7	69	1	6	1	2	0	0	0	0	0	0	0	2	0	0	0	0	0	0	0	0	0	0	0	0	0	0	0	0	0	0	0	0	0	0	12	0			11	1		2	0	2	0
4fb2ed4ebe6e988d17f4897845c914f9	55	1	4	0	2	0	1	0	0	0	0	0	0	0	0	0	0	0	0	0	0	0	0	0	0	0	0	0	0	0	0	0	0	0	0	12	0	0		11	1		2	1	2	0
d8d69a3575e3a3524f53a748212697db	80	1	4	0	2	0	0	0	0	0	0	0	0	0	0	0	0	0	0	0	0	0	0	0	0	0	0	0	0	0	0	0	0	0	0	2	0	0		1	1		2	1	2	0
4021db7988c1a8235f6e42f0f9df8b80	79	1	4	0	2	1	0	0	1	0	0	0	0	0	0	0	0	0	0	0	0	0	0	0	0	0	0	0	0	0	0	0	0	0	0	2	0	0		1	4	2	2	0	2	0
7bd64f40ad044038e4bc5922132b5027	60	1	4	1	2	0	0	0	0	0	0	0	2	0	0	0	0	0	0	0	0	0	0	0	0	0	0	0	0	0	0	0	0	0	0	1	0	0		1	4	2	2	0	2	0
b02ac896f2b0882a45a8b6240ab294a9	42	1	4	0	2	0	0	0	0	0	0	0	2	0	0	0	0	0	0	0	0	1	0	0	0	0	0	0	0	0	0	0	0	0	0	4	0	0		12	4	3	2	0	2	0
119a7141bb141a6caffe191d898022d2	70	1	4	0	2	0	0	0	1	0	0	0	2	0	0	0	0	0	0	0	0	0	1	0	0	0	0	0	0	0	0	0	0	0	0	2	0	0		11	1		2	1	2	0
1e0434c07a472e3725953ac307453e66	64	1	4	1	2	0	1	0	0	0	1	0	1	0	0	0	0	0	0	0	0	0	0	0	0	0	0	0	0	0	0	0	0	0	0		0	0		4	1		2	0	2	0
6ae3153ce2e228dea7c42f05e1efff65	41	1	4	1	2	1	1	0	1	0	0	0		0	0	1	0	1	0	0	0	0	0	0	0	0	0	0	0	0	0	0	0	0	0	4	1	1	13	2	4	3	2	0	2	0
e5197d9e1ab61474037f15dd90a1bcd5	74	1	4	1	2	0	0	0	0	0	0	0	2	0	0	0	0	0	0	0	0	0	0	0	0	0	0	0	0	0	0	0	0	0	0	12	0	0		11	1		2	1	2	0
519e3e18279e3432b99463a7638a880a	45	1	4	1	2	0	0	0	0	0	0	0	2	0	0	0	0	0	0	0	0	0	0	0	0	0	0	0	0	0	0	0	0	0	0	2	0	0		11	1		2	1	2	0
4cb57d82ea50749ced5e3084387a6084	64	1	4	1	2	0	0	0	0	0	0	0	2	0	0	0	0	0	0	0	0	0	0	0	0	0	0	0	0	0	0	0	0	0	0	1	0	0		1	4	2	2	0	2	0
f0437633ed8ade5d4b9fae5bcbcd59d2	68	1	4	1	2	0	0	0	0	0	0	0	2	0	0	1	0	0	0	0	0	0	0	0	0	0	0	0	0	0	0	0	0	0	0	4	0	0		2	1		2	1	2	0
6a4782cf3c4f93d8a52edd41fb735e8a	69	1	3	1	2	0	0	0	0	0	0	0	2	0	0	0	0	0	0	0	0	0	0	0	0	0	0	0	0	0	0	0	0	0	0	3	0	0		11	1		2	1	2	0
d06a236ba10787888f01f28200b2e48b	72	1	4	0	2	0	0	1	0	0	0	0	0	0	0	0	0	1	0	0	0	0	0	0	0	0	0	0	0	0	0	0	0	0	0	12	0	0		11	2		2	0	2	0
c144eeb3915223581508b94f82bd1bda	80	1	4	0	2	0	0	0	0	0	0	0	2	0	0	0	0	0	0	0	0	0	0	0	0	0	0	0	0	0	0	0	0	0	0	5	0	0		4	1		2	1	2	0
b0e4010a00f12dabd608bb9c27763fea	72	1	4	1	2	0	0	0	0	0	0	0	2	0	0	0	0	0	0	0	0	0	0	0	0	0	0	0	0	0	0	0	0	0	0	12	0	0		11	1		2	0	2	0
c5d0ff0de5b5d6016912a3fe1932383b	72	1	4	1	2	0	0	0	0	0	0	0	1	0	0	1	0	0	0	0	0	0	0	0	0	0	0	0	0	0	0	0	0	0	0	2	0	0		1	4	2	2	0	2	0
fda20f2820ffb67e2aec4c3861e373bb	72	1	4	0	2	0	0	1	0	0	0	0	1	0	0	0	0	0	0	0	0	0	0	0	0	0	0	0	0	0	0	0	0	0	0	5	0	0		4	3		2	0	2	0
64176df51a3a14ce4cb0feae1a8f0e6f	66	1	4	0	2	0	0	0	0	0	0	0	2	0	0	0	0	0	0	0	0	0	0	0	0	0	0	0	0	0	0	0	0	0	0	12	1	1	13	11	2		2	0	2	0
195b66dfd620394692804f476f015689	74	1	4	1	2	0	0	0	0	0	0	0	2	0	0	0	0	0	0	0	0	0	0	0	0	0	0	0	0	0	0	0	0	0	0	3	0	0		1	4	2	2	0	2	0
3d56c659b45c300743131108c64eb862	75	1	4	1	2	0	1	0	0	0	0	0	0	0	0	0	0	0	0	0	0	1	0	0	0	0	0	0	0	0	0	0	0	0	0	4	0	0		11	1		2	0	2	0
6dfe2a2559d9be2523ee751969f3c95f	62	1	4	0	2	0	0	0	0	0	0	0	2	0	0	0	0	0	0	0	0	0	0	0	0	0	0	0	0	0	0	0	0	0	0	12	0	0		11	2		2	0	2	0
01bc412bd5b6ca36f8129cb6dc792212	63	1	4	0	2	0	1	0	0	0	0	0	2	0	0	0	0	0	0	0	0	0	0	0	0	0	0	0	0	0	0	0	0	0	0	5	1	1	13	4	4	3	2	0	2	0
9e18f7caa7975297f69e352f47ed956a	68	1	4	0	2	0	0	1	0	0	0	0	2	0	0	0	0	0	0	0	0	0	0	0	0	0	0	0	0	0	0	0	0	0	0	2	0	0		11	1		2	1	2	0
562afe89d06a2a19d79d3a1fff2b2e87	56	1	4	1	2	0	0	0	0	0	0	0	2	0	0	0	0	0	0	0	0	0	0	0	0	0	0	0	0	0	0	0	0	0	0	12	0	0		11	3		2	1	2	1	6	0	4
8fb4344b61ba6af6c47cdb4d5cd32dbb	56	1	4	1	2	0	0	0	0	0	0	0	0	0	0	0	0	0	0	0	0	0	0	0	0	0	0	0	0	0	0	0	0	0	0	12	0	0		11	1		2	1	2	0
64421603542bb347c8f55897d7a2b7fc	78	1	5	1	2	0	0	0	0	0	0	0	2	0	0	0	0	0	0	0	0	0	0	0	0	0	0	0	0	0	0	0	0	0	0	2	0	0		1	4	2	2	0	2	0
f22ff0d1e4e4c584cce52a2ae6522c6a	59	1	5	1	2	0	0	0	0	0	0	0	2	0	0	0	0	0	0	0	0	0	0	0	0	0	0	0	0	0	0	0	0	0	0	2	0	0		11	1		2	0	2	0
a7b09228f401b66c8ab88bb3c6ed7ac6	68	1	4	0	2	0	0	0	0	0	0	0	0	0	0	0	0	0	0	0	0	0	0	0	0	0	0	0	0	0	0	0	0	0	0	5	0	0		4	3		2	0	2	0
cf77dc631ccc1303bab139e235a7123b	70	1	4	1	2	0	0	0	0	0	0	0	2	0	0	0	0	0	0	0	0	0	0	0	0	0	0	0	0	0	0	0	0	0	0	8	0	0		11	1		2	0	2	0
e57c67214bded90affaadd94880881ae	73	1	4	0	2	0	0	0	0	0	0	0	2	0	0	0	0	0	0	0	0	0	0	0	0	0	0	0	0	0	0	0	0	0	0	3	0	0		11	3		2	1	2	1	13	1
559d1e1b61bfefcdc5a699fc3d27d2ac	61	1	4	1	2	0	0	0	0	0	0	0	2	0	0	0	0	0	0	0	0	0	0	0	0	0	0	0	0	0	0	0	0	0	0	3	0	0		11	1		2	1	2	0
1e86ddac8c33f89d5bd682294450324e	64	1	4	0	2	0	0	0	0	0	0	0	2	0	0	0	0	0	0	0	0	0	0	0	0	0	0	0	0	0	0	0	0	0	0	2	1	1	13	11	1		2	1	2	0
5b656dbe8a2e3cbae222870ed3868929	65	1	4	0	2	0	0	0	1	0	0	0	2	0	0	0	0	0	0	0	0	0	0	0	0	0	0	0	0	0	0	0	0	0	0	2	0	0		1	4	2	2	0	2	0
6a099e15945d6f982e80d0ff3b89aa13	73	1	4	1	2	0	0	0	0	0	0	0	0	0	0	0	0	0	0	0	0	0	0	0	0	0	0	0	0	0	0	0	0	0	0	12	0	0		11	1		2	0	2	0
43f8888d5c5d8deb273e47af6686c1d0	71	1	4	1	2	0	0	0	0	0	0	0	1	0	0	0	0	0	0	0	0	0	0	0	0	0	0	0	0	0	0	0	0	0	0	4	0	0		11	3		2	1	2	1	13	1
c0588c561644376d5e160e8b577bede6	61	1	4	0	2	0	0	0	0	0	0	0	2	0	0	1	0	0	0	0	0	0	0	0	0	0	0	0	1	0	0	0	0	0	0	4	0	0		12	4	3	2	0	2	0
e7a8bc0d9f57e2ab8842ba98f8194553	53	1	4	1	2	0	0	0	0	0	0	0	2	0	0	0	0	0	0	0	0	0	0	0	0	0	0	0	0	0	0	0	0	0	0	3	0	0		11	3		2	0	2
5325b25ff5d8a635f12152f9d2b534b1	61	1	4	1	2	0	0	0	0	0	0	0	2	0	0	0	0	0	0	0	0	0	0	0	0	0	0	0	1	0	0	0	0	0	0	3	1	1	13	11	1		2	1	2	0
ed7798cb414af1ee4d7014c3c7120421	61	1	4	0	2	0	0	0	0	0	0	0	2	0	0	0	0	1	0	0	0	0	0	0	0	0	0	0	1	0	0	0	0	0	0	12	0	0		11	1		2	1	2	0
d6e74835763fba7d7f26f9e7e3e49d1e	77	1	4	0	2	0	0	0	0	0	0	0	2	0	0	1	0	0	0	0	0	0	0	1	1	0	0	0	0	0	0	0	0	0	0	1	0	0		3	4	7	2	0	2	0
37e116d92f233103a785e29266d9f0ef	60	1	4	0	2	0	0	0	1	0	0	0	0	0	0	0	0	0	0	0	0	0	0	0	0	0	0	0	0	0	0	0	0	0	0	12	0	0		11	1		2	1	2	0
75d0b96d6db0623e3a0059ecf40f7d06	71	1	4	1	2	0	0	0	0	0	0	0	2	0	0	0	0	0	0	0	0	0	0	0	0	0	0	0	0	0	0	0	0	0	0	5				4	4	3	2	0	2	0
024170cdaa6c97182f6db1155a4535da	54	1	4	0	2	0	0	0	0	0	0	0	2	0	0	0	0	0	0	0	0	0	0	0	1	0	0	0	1	0	0	0	0	0	0	2	0	0		11	1		2	1	2	0
2bca0831e6e3c89c9504dc028cefdda8	59	1	4	1	2	0	0	0	0	0	0	0	2	0	0	0	0	0	0	0	0	1	0	0	0	0	0	0	1	1	0	0	0	0	0	12	0	0		11	2		2	0	2	0
eb88a578df8dc0761d24c6c770d52486	56	1	4	0	2	0	0	0	0	0	0	0	2	0	0	0	0	0	0	0	0	0	0	0	0	0	0	0	0	0	0	0	0	0	0	12	0	0		11	1		2	1	2	0
8bae0053661061ff2c77d8e073f72488	52	2	6	0	2	0	0	0	0	0	0	0	2	0	0	0	0	0	0	0	0	0	0	0	0	0	0	0	0	0	0	0	0	0	0	4	0	0		11	4	7	2	0	2	0
8c2d88be0b633d2dfc039a9284bd62bd	64	1	4	0	2	0	0	0	0	0	0	0	2	0	0	0	0	1	0	0	0	0	0	0	0	0	0	0	0	0	0	0	0	0	0	2	0	0		11	2		2	0	2	0
df9271bbd06b2883f28b3ae28b116880	66	1	4	1	2	0	0	0	0	0	0	0	2	0	0	0	0	0	0	0	0	0	0	0	0	0	0	0	0	0	0	0	0	0	0	1	0	0		1	4	2	2	0	2	0
e6b735b7ec4dd75df6b6ddeb5bf276cb	79	1	4	1	2	0	0	0	0	0	0	0	2	0	0	0	0	0	0	0	0	0	0	0	0	0	0	0	0	0	0	0	0	0	0	12	0	0		11	1		2	1	2	0
d2e8258e48d2a09f095a46c93ea64c90	55	1	3	1	2	0	0	0	0	0	0	0	2	0	0	0	0	0	0	0	0	0	0	0	0	0	0	0	0	0	0	0	0	0	0	4	0	0		2	2		2	0	2	0
03e19cc8f7b43e81980f4fc9c2717c6f	67	2	4	1	2	0	0	0	0	0	0	0	2	0	0	0	0	0	0	0	0	0	0	0	0	0	0	0	0	0	0	0	0	0	0	1	0	0		1	4	2	2	0	2	0
89cbc00de1b626cc74c0db1b929b90ee	79	1	5	1	2	0	0	0	0	0	0	0	2	0	0	0	0	0	0	0	0	0	0	0	0	0	0	0	0	0	0	0	0	0	0	2	0	0		1	4	2	2	0	2	0
e6a843666a1f604396953d9657698069	72	1	4	1	2	1	0	0	1	0	0	0	1	0	0	0	0	0	0	0	0	0	0	0	0	0	0	0	0	0	0	0	0	0	0	5	0	0		4	4	4	2	0	2	0
6d88fd85690165d8665c0369e18bd6b8	63	1	4	1	2	0	0	0	0	0	0	0	0	0	0	0	0	0	0	0	0	0	0	0	0	0	0	0	0	0	0	0	0	0	0	3	0	0		11	1		2	0	2	0
2e0b212c37c05765f5c837ea70092b71	77	1	6	0	2	0	0	0	0	0	0	0	2	0	0	0	0	0	0	0	0	0	0	0	0	0	0	0	0	0	0	0	0	0	0	3	0	0		11	1		2	0	2	0
9d5424e69342098549df4f818094fbe3	66	1	4	0	2	0	0	0	0	0	0	0	2	0	0	0	0	0	0	0	0	0	0	0	0	0	0	0	0	0	0	0	0	0	0	3	0	0		11	1		2	1	2	0
bb46115087fc0e3c5de06a92d4f754b0	76	1	4	0	2	0	0	0	0	0	0	0	1	0	0	0	0	1	0	0	0	0	0	0	0	1	0	0	0	0	0	0	0	0	0	3	0	0		11	1		2	1	2	0
cf6d8654490afa2ee69fa7e489641ed7	68	1	4	0	2	0	0	0	0	0	0	0	0	0	0	0	0	0	0	0	0	0	0	0	1	0	0	0	0	0	0	0	0	0	0	5	0	0		11	2		2	1	2	0
112b4e652334bd6e8630a2392f86da76	80	1	4	0	2	0	0	0	0	0	0	0	2	0	0	0	0	0	0	0	0	0	0	0	0	0	0	0	0	0	0	0	0	0	0	3	0	0		11	3		2	1	2	1	13	0	1
8e980c6292b304c0335caaf6c8648917	78	1	4	1	2	0	0	0	0	0	0	0	1	0	0	0	0	0	0	0	0	0	0	0	0	0	0	0	0	0	0	0	0	0	0	3		0		11	1		2	1	2
6f0215aee884704887eb2b2e4631db56	66	1	4	1	2	0	0	0	0	0	0	0	2	0	0	0	0	0	0	0	0	0	0	0	0	0	0	0	0	0	0	0	0	0	0	8	0	0		11	1		2	0	2	0
e6e6a6184e9624b23af4f7ff1fe4f7e4	76	1	1	1	2	0	0	0	0	0	0	0	2	0	0	0	0	0	0	0	0	0	0	0	0	0	0	0	0	0	0	0	0	0	0	3	0	0		11	1		2	0	2	0
253cd9e81a3c1004781a423a9bd02972	45	1	4	0	2	0	0	0	0	0	0	0	0	0	0	0	0	0	0	0	1	0	0	0	0	0	0	0	0	0	0	0	0	0	0	3	0	0		11	3		2	1	2	0
60866550a2be113067c00587761f7478	74	1	4	0	2	0	0	0	1	0	0	0		0	0	0	0	0	0	0	0	0	0	0	0	0	0	0	0	0	0	0	0	0	0	3	0	0		11	3		2	0	2	0
b846bd86255970787f6d804195b81098	80	1	4	1	2	1	1	0	1	0	0	0	1	0	0	0	0	0	0	0	0	0	0	0	0	0	0	0	0	0	1	0	0	0	0	3	0	0		11	1		2	1	2	1	13
52b4caf37bfc0e5f58a48d786c4b0cb7	63	1	4	0	2	0	0	1	1	1	0	0	1	0	0	0	0	1	0	0	0	0	0	0	0	0	0	0	0	0	0	0	0	0	0	5	0	0		11	3		2	1	2	1	13	1
66cd2e9d593281f6a6a727bd2ec61fd5	73	1	4	1	2	0	0	0	0	0	0	0	2	0	0	0	0	0	0	0	0	0	0	0	0	0	0	0	0	0	0	0	0	0	0	3	0	0		11	3		2	1	2	1	13	0	11
86510ffe3ce8e9f8ec99284f39f0e744	59	1	4	0	2	0	0	0	0	0	0	0	2	0	0	0	0	0	0	0	0	0	0	0	0	0	0	0	0	0	0	0	0	0	0	13	1	1	14	12	4	7	2	0	2	0
3a965850042325c95ca52667458d9e5a	66	1	3	0	2	0	0	0	0	0	0	0	1	0	0	0	0	0	0	0	0	0	0	0	0	0	0	0	0	0	0	0	0	0	0	12	0	0		11	1		2	0	2	0
ca52d20504ac9f236abccecfe86fab77	73	1	4	1	2	0	0	0	0	0	0	0	1	0	0	0	0	0	0	0	0	0	0	0	0	0	0	0	0	0	0	0	0	0	0	4	0	0		11	2		2	1	2	0
4b5c2774669f65f32cc1a3c035d123c9	71	1	6	0	2	0	1	0	1	0	0	0	0	0	0	0	0	0	0	0	0	0	0	0	0	0	0	0	0	0	0	0	0	0	0	12	0	0		11	1		2	1	2	0
7f26d6b90b777c9d3e7010d77401f676	83	1	4	1	2	0	0	0	0	0	0	0	2	0	0	0	0	0	0	0	0	0	0	0	0	0	0	0	0	0	0	0	0	0	0	3	0	0		11	1		2	1	2	0
3fa9e962dd283da873f3a007cb1f585e	87	1	4	1	2	0	0	0	1	0	0	0	0	0	0	0	0	0	0	0	0	0	0	0	0	0	0	0	0	0	0	0	0	0	0	13	0	0		1	4	2	2	0	2	0
316bba7cd47eda51e65ea304fd3b8b13	48	1	4	0	2	0	0	0	1	0	0	0	1	0	0	0	0	0	0	0	0	0	0	0	0	0	0	0	0	0	0	0	0	0	0	12	0	0		11	3		2	1	2	1	13	0	12
5aa7bb3a06d1c19713b2b5a96aca83b0	80	1	4	0	2	0	0	1	0	0	0	0	1	0	0	0	0	0	0	0	0	0	0	0	0	0	0	0	0	0	0	0	0	0	0	5	0	0		4	3		2	0	2	0
0c3a5a4a28bbcaa38065ef403639cec8	55	1	4	1	2	0	0	1	0	0	0	0	0	0	0	0	0	0	0	0	0	0	0	0	0	0	0	0	0	0	0	0	0	0	0	5	1	1	13	4	4	3	2	0	2	0
[truncated: 79 more columns]
