# Supplementary material for: Prospective cohort of cryobiopsy in interstitial lung diseases: a single center experience
Source: BMC Pulm Med. 2022 Jun 2;22:215. doi: 10.1186/s12890-022-01990-4 (PMC9161499; doi:10.1186/s12890-022-01990-4)
Supplement: Supplementary file 2 — Additional file 2. RedCap data dictionary. [file 12890_2022_1990_MOESM2_ESM.csv]

Variable / Field Name	Form Name	Section Header	Field Type	Field Label	Choices, Calculations, OR Slider Labels	Field Note	Text Validation Type OR Show Slider Number	Text Validation Min	Text Validation Max	Identifier?	Branching Logic (Show field only if...)	Required Field?	Custom Alignment	Question Number (surveys only)	Matrix Group Name	Matrix Ranking?	Field Annotation
study_id	demographics		text	Study ID
mrn	demographics		text	MRN						y		y
first_name	demographics		text	First Name						y
last_name	demographics		text	Last Name						y
dob	demographics		text	Date of birth			date_ymd			y
age	demographics		calc	Age (years)	rounddown(datediff([dob],'today','y'))
ethnicity	demographics		radio	Ethnicity	0, Hispanic or Latino | 1, NOT Hispanic or Latino | 2, Unknown / Not Reported								LH
race	demographics		dropdown	Race	0, American Indian/Alaska Native | 1, Asian | 2, Native Hawaiian or Other Pacific Islander | 3, Black or African American | 4, White | 5, More Than One Race | 6, Unknown / Not Reported
sex	demographics		radio	Gender	0, Female | 1, Male
ild_meeting_pre	ild_meeting_pre_cryobiopsy		text	Date of ILD meeting pre cryobiopsy			date_mdy			y		y
hp_exposures	ild_meeting_pre_cryobiopsy		checkbox	Hypersensitivity pneumonitis significant exposures	1, Farm | 2, Birds | 3, Feather pillow or other feather containing products | 4, Mold and/or water leak problems at home | 5, Hot tub | 6, Metalworking fluid | 7, Other
other_hp_exposure	ild_meeting_pre_cryobiopsy		text	Other HP exposure							[hp_exposures(7)] = '1'
hp_panel	ild_meeting_pre_cryobiopsy		radio	Hypersensitivity pneumonitis panel positive?	1, Yes | 0, No | 2, Not done
ctd	ild_meeting_pre_cryobiopsy		checkbox	Connective tissue disease symptoms and/or signs	1, Mechanic hands | 2, Distal digital tip ulceration | 3, Inflammatory arthritis or polyarticular morning joint stiffness > or = 60 minutes | 4, Palmar telangiectasia | 5, Raynaud's phenomenon | 6, Unexplained digital edema | 7, Unexplained fixed rash on the digital extensor surfaces (Gottron's sign) | 8, Other
other_ctd_sx	ild_meeting_pre_cryobiopsy		text	Other CTD symptoms or signs							[ctd(8)] = '1'
ctd_serologies	ild_meeting_pre_cryobiopsy		checkbox	Connective tissue disease serologies	1, ANA > or = 1:320 (diffuse, speckled, homogenous) | 2, ANA nucleolar or centromere (any titre) | 3, Rheumatoid factor > or = 2 times the upper limit of normal | 4, Anti-CCP | 5, Anti-dsDNA | 6, Anti-SSA | 7, Anti-SSB | 8, Anti-ribonucleoprotein | 9, Anti-Smith | 10, Anti-Scl-70 | 11, Anti-tRNA synthetase (e.g. Jo-1, PL-7, PL-12, EJ, OJ, KS, Zo, tRS) | 12, Anti-PM-Scl | 13, Anti-MDA-5 | 14, Other
other_ctd_serologies	ild_meeting_pre_cryobiopsy		text	Other CTD serologies							[ctd_serologies(14)] = '1'
radiology	ild_meeting_pre_cryobiopsy		radio	Radiology diagnosis pre cryobiopsy	1, Definite UIP | 2, Possible UIP | 3, Inconsistent with UIP | 4, NSIP | 5, HP | 6, OP | 7, LIP | 8, Smoking-related ILD (e.g. DIP, RBILD, PLCH, SRIF) | 9, Pulmonary alveolar proteinosis | 10, Lymphangioleiomyomatosis | 11, Sarcoidosis | 12, Unclassifiable | 13, Other
other_radiology	ild_meeting_pre_cryobiopsy		text	Other radiology diagnosis pre biopsy							[radiology] = '13'
bal_pre	ild_meeting_pre_cryobiopsy		yesno	Bronchoalveolar lavage pre?
lymph_pre	ild_meeting_pre_cryobiopsy		text	BAL lymphocyte (%) pre							[bal_pre] = '1'
tbbx_pre	ild_meeting_pre_cryobiopsy		yesno	Transbronchial biopsy done pre?
pathology_pre	ild_meeting_pre_cryobiopsy		radio	Pathology diagnosis pre cryobiopsy	1, Definite UIP | 2, Probable UIP | 3, Possible UIP | 4, Inconsistent with UIP | 5, NSIP | 6, HP | 7, OP | 8, LIP | 9, Smoking-related ILD (e.g. DIP, RBILD, PLCH, SRIF) | 10, Pulmonary alveolar proteinosis | 11, Lymphangioleiomyomatosis | 12, Sarcoidosis | 13, Unclassifiable | 14, Other						[tbbx_pre] = '1'
other_pathology_pre	ild_meeting_pre_cryobiopsy		text	Other pathology diagnosis							[pathology_pre] = '14'
consensus_pre	ild_meeting_pre_cryobiopsy		radio	Consensus diagnosis pre cryobiopsy	1, IPF | 2, NSIP | 3, CTD-related ILD | 4, HP | 5, OP | 6, LIP | 7, Smoking-related ILD (e.g. DIP, RBILD, PLCH, SRIF) | 8, Pulmonary alveolar proteinosis | 9, Lymphangioleiomyomatosis | 10, Sarcoidosis | 11, Unclassifiable | 12, Other
other_consensus_dx_pre	ild_meeting_pre_cryobiopsy		text	Other consensus diagnosis pre							[consensus_pre] = '12'
consensus_recommendations	ild_meeting_pre_cryobiopsy		radio	Consensus recommendations	1, Cryobiopsy | 2, Surgical lung biopsy | 3, Transbronchial biopsy | 4, No biopsy needed
whynotcryo	ild_meeting_pre_cryobiopsy		text	If cryo recommended but not done, why?
consensus_pre_management	ild_meeting_pre_cryobiopsy		radio	If no biopsy needed, what management is recommended?	1, Observation alone | 2, Anti-fibrotics (pirfenidone, nintedanib) | 3, Anti-inflammatory agents (e.g. prednisone, MMF, azathioprine, methotrexate) | 4, Antigen exposure alone | 5, Anti-PAP (e.g. whole lung lavage, GM-CSF) | 6, Anti-LAM (e.g. sirolimus) | 7, Other						[consensus_recommendations] = '4'
other_management	ild_meeting_pre_cryobiopsy		text	Other management							[consensus_pre_management] = '7'
bal_done_post	bronchoalveolar_lavage		yesno	Bronchoalveolar lavage done post?
lymph_bal_post	bronchoalveolar_lavage		text	BAL lymphocyte count (%) post							[bal_done_post] = '1'
tbbx_done_post	transbronchial_biopsy		yesno	Transbronchial biopsy done post?
tbbx_size	transbronchial_biopsy		text	Size of tbbx (mm)							[tbbx_done_post] = '1'
path_tbbx_post	transbronchial_biopsy		radio	pathology post transbronchial biopsy	1, Definite UIP | 2, Probable UIP | 3, Possible UIP | 4, Inconsistent with UIP | 5, NSIP | 6, HP | 7, OP | 8, LIP | 9, Smoking-related ILD (e.g. DIP, RBILD, PLCH, SRIF) | 10, Pulmonary alveolar proteinosis | 11, Lymphangioleiomyomatosis | 12, Sarcoidosis | 13, Unclassifiable | 14, Other						[tbbx_done_post] = '1'
other_path_tbbx_post	transbronchial_biopsy		text	Other pathology diagnosis after tbbx							[path_tbbx_post] = '14'
other_biopsy_tbbx	transbronchial_biopsy		yesno	Other biopsy needed after transbronchial biopsy?							[tbbx_done_post] = '1'
final_dx_tbbx	transbronchial_biopsy		radio	Final diagnosis after tbbx	1, IPF | 2, NSIP | 3, CTD-related ILD | 4, HP | 5, OP | 6, LIP | 7, Smoking-related ILD (e.g. DIP, RBILD, PLCH, SRIF) | 8, Pulmonary alveolar proteinosis | 9, Lymphangioleiomyomatosis | 10, Sarcoidosis | 11, Unclassifiable | 12, Other						[other_biopsy_tbbx] = '0'
other_dx_tbbx	transbronchial_biopsy		text	Other final diagnosis after tbbx							[final_dx_tbbx] = '12'
tbbx_mdd	transbronchial_biopsy		yesno	Final diagnosis (TBBx) by MDD?							[other_biopsy_tbbx] = '0'
recs_tbbx	transbronchial_biopsy		radio	Recommendations with TBBx	1, Observation alone | 2, Anti-fibrotics (pirfenidone, nintedanib) | 3, Anti-inflammatory agents (e.g. prednisone, MMF, azathioprine, methotrexate) | 4, Antigen exposure alone | 5, Anti-PAP (e.g. whole lung lavage, GM-CSF) | 6, Anti-LAM (e.g. sirolimus) | 7, Other						[tbbx_mdd] = '1'
other_recs_tbbx	transbronchial_biopsy		text	Other recommendation after tbbx							[recs_tbbx] = '7'
pneumomediastinum	complications_tbbx		yesno	Pneumomediastinum
pneumothorax_grade	complications_tbbx		radio	Pneumothorax grade	0, None | 1, Grade 1 (asymptomatic, no intervention) | 2, Grade 2 (symptomatic, tube placement) | 3, Grade 3 (sclerosis and/or surgery; hospitalization) | 4, Grade 4 (life-threatening) | 5, Grade 5 (death)
chest_tube	complications_tbbx		yesno	Chest tube
chest_tube_days	complications_tbbx		text	Chest tube duration (days)							[chest_tube] = '1'
hospitalization	complications_tbbx		yesno	Hospitalization within 30 days
length_hospital	complications_tbbx		text	Length of hospital stay (days)							[hospitalization] = '1'
mechanical_ventilation	complications_tbbx		yesno	Mechanical ventilation
duration_mv	complications_tbbx		text	Duration of MV (days)							[mechanical_ventilation] = '1'
acute_exacerbation	complications_tbbx		yesno	Acute exacerbation within 30 days
pneumonia	complications_tbbx		yesno	Pneumonia within 30 days
death	complications_tbbx		yesno	Death within 30 days
date_death	complications_tbbx		text	Date of death			date_mdy			y	[death] = '1'
other_complications	complications_tbbx		text	Other complications within 30 days
cryo_done	cryobiopsy		yesno	Cryobiopsy done
date_cryobiopsy	cryobiopsy		text	Cryobiopsy date			date_mdy			y	[cryo_done] = '1'
rigid_scope	cryobiopsy		yesno	Rigid scope used?							[cryo_done] = '1'
ett	cryobiopsy		yesno	Endotracheal tube used?							[cryo_done] = '1'
ett_size	cryobiopsy		radio	Endotracheal tube size	1, 7.5 | 2, 8.0 | 3, 8.5 | 4, 9.0						[ett] = '1'
ipsilateral_occlusion	cryobiopsy		yesno	Ipsilateral mainstem occlusion							[cryo_done] = '1'
ipsilateral_device	cryobiopsy		radio	Whice device was used to block ipsilateral side?	1, Bronchial blocker | 2, Fogarty						[ipsilateral_occlusion] = '1'
spo2_baseline	cryobiopsy		text	SpO2 baseline (%)							[cryo_done] = '1'
spo2_1_min	cryobiopsy		text	SpO2 at 1 minute (%)							[cryo_done] = '1'
spo2_2_min	cryobiopsy		text	SpO2 at 2 min (%)							[cryo_done] = '1'
spo2_3_min	cryobiopsy		text	SpO2 at 3 min (%)							[cryo_done] = '1'
prophylactic_inflation	cryobiopsy		yesno	Device inflated prophylactically after each cryobiopsy?							[cryo_done] = '1'
device_inflated_after	cryobiopsy		radio	Which device was inflated prophylactically after each cryobiopsy?	1, Bronchial blocker | 2, Fogarty						[prophylactic_inflation] = '1'
cryoprobe_size	cryobiopsy		radio	Cryoprobe size	1, 1.9 mm | 2, 2.4 mm						[cryo_done] = '1'
number_passes	cryobiopsy		text	Number of passes							[cryo_done] = '1'
pass_1_location	cryobiopsy		radio	Pass 1 location	1, RUL apical segment | 2, RUL anterior segment | 3, RUL posterior segment | 4, RML medial segment | 5, RML lateral segment | 6, RLL superior segment | 7, RLL medial basal segment | 8, RLL anterior basal segment | 9, RLL lateral basal segment | 10, RLL posterior basal segment | 11, LUL apicoposterior segment | 12, LUL anterior segment | 13, Lingula superior segment | 14, Lingula inferior segment …						[cryo_done] = '1'
pass_1_freezing	cryobiopsy		text	Pass 1 freezing time (s)							[cryo_done] = '1'
pass_1_bleeding	cryobiopsy		radio	Pass 1 bleeding grade	0, None | 1, Grade 1 (mild, no intervention) | 2, Grade 2 (moderate, medical intervention) | 3, Grade 3 (transfusion, radiologic, endoscopic, or operative intervention) | 4, Grade 4 (life-threatening respiratory or hemodynamic compromise; intubation or urgent intervention) | 5, Grade 5 (death)						[cryo_done] = '1'
pass_2_location	cryobiopsy		radio	Pass 2 location	1, RUL apical segment | 2, RUL anterior segment | 3, RUL posterior segment | 4, RML medial segment | 5, RML lateral segment | 6, RLL superior segment | 7, RLL medial basal segment | 8, RLL anterior basal segment | 9, RLL lateral basal segment | 10, RLL posterior basal segment | 11, LUL apicoposterior segment | 12, LUL anterior segment | 13, Lingula superior segment | 14, Lingula inferior segment …						[cryo_done] = '1'
pass_2_freezing	cryobiopsy		text	Pass 2 freezing time (s)							[cryo_done] = '1'
pass_2_bleeding	cryobiopsy		radio	Pass 2 bleeding grade	0, None | 1, Grade 1 (mild, no intervention) | 2, Grade 2 (moderate, medical intervention) | 3, Grade 3 (transfusion, radiologic, endoscopic, or operative intervention) | 4, Grade 4 (life-threatening respiratory or hemodynamic compromise; intubation or urgent intervention) | 5, Grade 5 (death)						[cryo_done] = '1'
pass_3_location	cryobiopsy		radio	Pass 3 location	1, RUL apical segment | 2, RUL anterior segment | 3, RUL posterior segment | 4, RML medial segment | 5, RML lateral segment | 6, RLL superior segment | 7, RLL medial basal segment | 8, RLL anterior basal segment | 9, RLL lateral basal segment | 10, RLL posterior basal segment | 11, LUL apicoposterior segment | 12, LUL anterior segment | 13, Lingula superior segment | 14, Lingula inferior segment …						[cryo_done] = '1'
pass_3_freezing	cryobiopsy		text	Pass 3 freezing time (s)							[cryo_done] = '1'
pass_3_bleeding	cryobiopsy		radio	Pass 3 bleeding grade	0, None | 1, Grade 1 (mild, no intervention) | 2, Grade 2 (moderate, medical intervention) | 3, Grade 3 (transfusion, radiologic, endoscopic, or operative intervention) | 4, Grade 4 (life-threatening respiratory or hemodynamic compromise; intubation or urgent intervention) | 5, Grade 5 (death)						[cryo_done] = '1'
pass_4_location	cryobiopsy		radio	Pass 4 location	1, RUL apical segment | 2, RUL anterior segment | 3, RUL posterior segment | 4, RML medial segment | 5, RML lateral segment | 6, RLL superior segment | 7, RLL medial basal segment | 8, RLL anterior basal segment | 9, RLL lateral basal segment | 10, RLL posterior basal segment | 11, LUL apicoposterior segment | 12, LUL anterior segment | 13, Lingula superior segment | 14, Lingula inferior segment …						[cryo_done] = '1'
pass_4_freezing	cryobiopsy		text	Pass 4 freezing time (s)							[cryo_done] = '1'
pass_4_bleeding	cryobiopsy		radio	Pass 4 bleeding grade	0, None | 1, Grade 1 (mild, no intervention) | 2, Grade 2 (moderate, medical intervention) | 3, Grade 3 (transfusion, radiologic, endoscopic, or operative intervention) | 4, Grade 4 (life-threatening respiratory or hemodynamic compromise; intubation or urgent intervention) | 5, Grade 5 (death)						[cryo_done] = '1'
pass_5_location	cryobiopsy		radio	Pass 5 location	1, RUL apical segment | 2, RUL anterior segment | 3, RUL posterior segment | 4, RML medial segment | 5, RML lateral segment | 6, RLL superior segment | 7, RLL medial basal segment | 8, RLL anterior basal segment | 9, RLL lateral basal segment | 10, RLL posterior basal segment | 11, LUL apicoposterior segment | 12, LUL anterior segment | 13, Lingula superior segment | 14, Lingula inferior segment …						[cryo_done] = '1'
pass_5_freezing	cryobiopsy		text	Pass 5 freezing time (s)							[cryo_done] = '1'
pass_5_bleeding	cryobiopsy		radio	Pass 5 bleeding grade	0, None | 1, Grade 1 (mild, no intervention) | 2, Grade 2 (moderate, medical intervention) | 3, Grade 3 (transfusion, radiologic, endoscopic, or operative intervention) | 4, Grade 4 (life-threatening respiratory or hemodynamic compromise; intubation or urgent intervention) | 5, Grade 5 (death)						[cryo_done] = '1'
more_than_5	cryobiopsy		yesno	More than 5 passes?							[cryo_done] = '1'
pass_6_location	cryobiopsy		radio	Pass 6 location	1, RUL apical segment | 2, RUL anterior segment | 3, RUL posterior segment | 4, RML medial segment | 5, RML lateral segment | 6, RLL superior segment | 7, RLL medial basal segment | 8, RLL anterior basal segment | 9, RLL lateral basal segment | 10, RLL posterior basal segment | 11, LUL apicoposterior segment | 12, LUL anterior segment | 13, Lingula superior segment | 14, Lingula inferior segment …						[more_than_5] = '1'
pass_6_freezing	cryobiopsy		text	Pass 6 freezing time (s)							[more_than_5] = '1'
pass_6_bleeding	cryobiopsy		radio	Pass 6 bleeding grade	0, None | 1, Grade 1 (mild, no intervention) | 2, Grade 2 (moderate, medical intervention) | 3, Grade 3 (transfusion, radiologic, endoscopic, or operative intervention) | 4, Grade 4 (life-threatening respiratory or hemodynamic compromise; intubation or urgent intervention) | 5, Grade 5 (death)						[more_than_5] = '1'
pass_7_location	cryobiopsy		radio	Pass 7 location	1, RUL apical segment | 2, RUL anterior segment | 3, RUL posterior segment | 4, RML medial segment | 5, RML lateral segment | 6, RLL superior segment | 7, RLL medial basal segment | 8, RLL anterior basal segment | 9, RLL lateral basal segment | 10, RLL posterior basal segment | 11, LUL apicoposterior segment | 12, LUL anterior segment | 13, Lingula superior segment | 14, Lingula inferior segment …						[more_than_5] = '1'
pass_7_freezing	cryobiopsy		text	Pass 7 freezing time (s)							[more_than_5] = '1'
pass_7_bleeding	cryobiopsy		radio	Pass 7 bleeding grade	0, None | 1, Grade 1 (mild, no intervention) | 2, Grade 2 (moderate, medical intervention) | 3, Grade 3 (transfusion, radiologic, endoscopic, or operative intervention) | 4, Grade 4 (life-threatening respiratory or hemodynamic compromise; intubation or urgent intervention) | 5, Grade 5 (death)						[more_than_5] = '1'
pass_8_location	cryobiopsy		radio	Pass 8 location	1, RUL apical segment | 2, RUL anterior segment | 3, RUL posterior segment | 4, RML medial segment | 5, RML lateral segment | 6, RLL superior segment | 7, RLL medial basal segment | 8, RLL anterior basal segment | 9, RLL lateral basal segment | 10, RLL posterior basal segment | 11, LUL apicoposterior segment | 12, LUL anterior segment | 13, Lingula superior segment | 14, Lingula inferior segment …						[more_than_5] = '1'
pass_8_freezing	cryobiopsy		text	Pass 8 freezing time (s)							[more_than_5] = '1'
pass_8_bleeding	cryobiopsy		radio	Pass 8 bleeding grade	0, None | 1, Grade 1 (mild, no intervention) | 2, Grade 2 (moderate, medical intervention) | 3, Grade 3 (transfusion, radiologic, endoscopic, or operative intervention) | 4, Grade 4 (life-threatening respiratory or hemodynamic compromise; intubation or urgent intervention) | 5, Grade 5 (death)						[more_than_5] = '1'
pass_9_location	cryobiopsy		radio	Pass 9 location	1, RUL apical segment | 2, RUL anterior segment | 3, RUL posterior segment | 4, RML medial segment | 5, RML lateral segment | 6, RLL superior segment | 7, RLL medial basal segment | 8, RLL anterior basal segment | 9, RLL lateral basal segment | 10, RLL posterior basal segment | 11, LUL apicoposterior segment | 12, LUL anterior segment | 13, Lingula superior segment | 14, Lingula inferior segment …						[more_than_5] = '1'
pass_9_freezing	cryobiopsy		text	Pass 9 freezing time (s)							[more_than_5] = '1'
pass_9_bleeding	cryobiopsy		radio	Pass 9 bleeding grade	0, None | 1, Grade 1 (mild, no intervention) | 2, Grade 2 (moderate, medical intervention) | 3, Grade 3 (transfusion, radiologic, endoscopic, or operative intervention) | 4, Grade 4 (life-threatening respiratory or hemodynamic compromise; intubation or urgent intervention) | 5, Grade 5 (death)						[more_than_5] = '1'
pass_10_location	cryobiopsy		radio	Pass 10 location	1, RUL apical segment | 2, RUL anterior segment | 3, RUL posterior segment | 4, RML medial segment | 5, RML lateral segment | 6, RLL superior segment | 7, RLL medial basal segment | 8, RLL anterior basal segment | 9, RLL lateral basal segment | 10, RLL posterior basal segment | 11, LUL apicoposterior segment | 12, LUL anterior segment | 13, Lingula superior segment | 14, Lingula inferior segment …						[more_than_5] = '1'
pass_10_freezing	cryobiopsy		text	Pass 10 freezing time (s)							[more_than_5] = '1'
pass_10_bleeding	cryobiopsy		radio	Pass 10 bleeding grade	0, None | 1, Grade 1 (mild, no intervention) | 2, Grade 2 (moderate, medical intervention) | 3, Grade 3 (transfusion, radiologic, endoscopic, or operative intervention) | 4, Grade 4 (life-threatening respiratory or hemodynamic compromise; intubation or urgent intervention) | 5, Grade 5 (death)						[more_than_5] = '1'
pp_tme	intraoperative_data_cryo		text	Total positive pressure time (min)
procedure_time	intraoperative_data_cryo		text	Total procedure time (min)
tidal_volume	intraoperative_data_cryo		text	Tidal volume (ml/kg)
fluid_balance	intraoperative_data_cryo		text	Fluid balance (ml)
time_fio2_100	intraoperative_data_cryo		text	Time on FiO2 of 100% (min)
pneumomediastinum_v2	complications_cryo		yesno	Pneumomediastinum
pneumothorax_grade_v2	complications_cryo		radio	Pneumothorax grade	0, None | 1, Grade 1 (asymptomatic, no intervention) | 2, Grade 2 (symptomatic, tube placement) | 3, Grade 3 (sclerosis and/or surgery; hospitalization) | 4, Grade 4 (life-threatening) | 5, Grade 5 (death)
chest_tube_v2	complications_cryo		yesno	Chest tube
chest_tube_days_v2	complications_cryo		text	Chest tube duration (days)							[chest_tube_v2] = '1'
hospitalization_v2	complications_cryo		yesno	Hospitalization within 30 days
length_hospital_v2	complications_cryo		text	Length of hospital stay (days)							[hospitalization_v2] = '1'
mechanical_ventilation_v2	complications_cryo		yesno	Mechanical ventilation
duration_mv_v2	complications_cryo		text	Duration of MV (days)							[mechanical_ventilation_v2] = '1'
acute_exacerbation_v2	complications_cryo		yesno	Acute exacerbation within 30 days
pneumonia_v2	complications_cryo		yesno	Pneumonia within 30 days
death_v2	complications_cryo		yesno	Death within 30 days
date_death_v2	complications_cryo		text	Date of death			date_mdy			y	[death_v2] = '1'
other_complications_v2	complications_cryo		text	Other complications within 30 days
date_meeting_post	ild_meeting_post_cryobiopsy		text	Date of ILD meeting post biopsy			date_mdy			y
path_after_cryo	ild_meeting_post_cryobiopsy		radio	Pathology diagnosis after cryobiopsy	1, Definite UIP | 2, Probable UIP | 3, Possible UIP | 4, Inconsistent with UIP | 5, NSIP | 6, HP | 7, OP | 8, LIP | 9, Smoking-related ILD (e.g. DIP, RBILD, PLCH, SRIF) | 10, Pulmonary alveolar proteinosis | 11, Lymphangioleiomyomatosis | 12, Sarcoidosis | 13, Unclassifiable | 14, Other
other_path_post_cryo	ild_meeting_post_cryobiopsy		text	Other pathology diagnosis after cryobiopsy							[path_after_cryo] = '14'
cryo_size	ild_meeting_post_cryobiopsy		text	Cryobiopsy size (mm)
path_findings_cryo	ild_meeting_post_cryobiopsy		checkbox	Pathology findings after cryobiopsy	1, Sub-pleural fibrosis or honeycombing | 2, Patchy fibrosis | 3, Fibroblastic foci | 4, Absence of atypical features of UIP | 5, Interstitial lymphoid aggregates with germinal centers | 6, Diffuse lymphoplasmocytic infiltration
consensus_after_cryo	ild_meeting_post_cryobiopsy		radio	Consensus diagnosis after cryobiopsy	1, IPF | 2, NSIP | 3, CTD-related ILD | 4, HP | 5, OP | 6, LIP | 7, Smoking-related ILD (e.g. DIP, RBILD, PLCH, SRIF) | 8, Pulmonary alveolar proteinosis | 9, Lymphangioleiomyomatosis | 10, Sarcoidosis | 11, Unclassifiable | 12, Other
other_consensus_post_cryo	ild_meeting_post_cryobiopsy		text	Other consensus diagnosis after cryobiopsy							[consensus_after_cryo] = '12'
management_post_cryo	ild_meeting_post_cryobiopsy		radio	Management recommendations post cryo	1, Observation alone | 2, Anti-fibrotics (pirfenidone, nintedanib) | 3, Anti-inflammatory agents (e.g. prednisone, MMF, azathioprine, methotrexate) | 4, Antigen exposure alone | 5, Anti-PAP (e.g. whole lung lavage, GM-CSF) | 6, Anti-LAM (e.g. sirolimus) | 7, Surgical lung biopsy | 8, Other
other_management_post	ild_meeting_post_cryobiopsy		text	Other management post cryobiopsy							[management_post_cryo] = '8'
slb_done	surgical_lung_biopsy		yesno	Surgical lung biopsy done?
path_after_slb	surgical_lung_biopsy		radio	Pathology diagnosis after surgical biopsy	1, Definite UIP | 2, Probable UIP | 3, Possible UIP | 4, Inconsistent with UIP | 5, NSIP | 6, HP | 7, OP | 8, LIP | 9, Smoking-related ILD (e.g. DIP, RBILD, PLCH, SRIF) | 10, Pulmonary alveolar proteinosis | 11, Lymphangioleiomyomatosis | 12, Sarcoidosis | 13, Unclassifiable | 14, Other						[slb_done] = '1'
other_path_slb	surgical_lung_biopsy		text	Other pathology diagnosis after surgical biopsy							[path_after_slb] = '14'
diagnosis_slb	surgical_lung_biopsy		radio	Final diagnosis after surgical biopsy	1, IPF | 2, NSIP | 3, CTD-related ILD | 4, HP | 5, OP | 6, LIP | 7, Smoking-related ILD (e.g. DIP, RBILD, PLCH, SRIF) | 8, Pulmonary alveolar proteinosis | 9, Lymphangioleiomyomatosis | 10, Sarcoidosis | 11, Unclassifiable | 12, Other						[slb_done] = '1'
other_dx_slb	surgical_lung_biopsy		text	Other diagnosis after surgical biopsy							[diagnosis_slb] = '12'
slb_mdd	surgical_lung_biopsy		yesno	Final diagnosis (slb) by MDD?							[slb_done] = '1'
recs_slb	surgical_lung_biopsy		radio	Recommendations after surgical biopsy	1, Observation alone | 2, Anti-fibrotics (pirfenidone, nintedanib) | 3, Anti-inflammatory agents (e.g. prednisone, MMF, azathioprine, methotrexate) | 4, Antigen exposure alone | 5, Anti-PAP (e.g. whole lung lavage, GM-CSF) | 6, Anti-LAM (e.g. sirolimus) | 7, Other						[slb_mdd] = '1'
other_recs_slb	surgical_lung_biopsy		text	Other recommendation after surgical biopsy							[recs_slb] = '7'
pp_tme_v2	intraoperative_data_slb		text	Total positive pressure time (min)
procedure_time_v2	intraoperative_data_slb		text	Total procedure time (min)
tidal_volume_v2	intraoperative_data_slb		text	Tidal volume (ml/kg)
fluid_balance_v2	intraoperative_data_slb		text	Fluid balance (ml)
time_fio2_100_v2	intraoperative_data_slb		text	Time on FiO2 of 100% (min)
pneumomediastinum_v2_v2	complications_slb		yesno	Pneumomediastinum
pneumothorax_grade_v2_v2	complications_slb		radio	Pneumothorax grade	0, None | 1, Grade 1 (asymptomatic, no intervention) | 2, Grade 2 (symptomatic, tube placement) | 3, Grade 3 (sclerosis and/or surgery; hospitalization) | 4, Grade 4 (life-threatening) | 5, Grade 5 (death)
chest_tube_v2_v2	complications_slb		yesno	Chest tube
chest_tube_days_v2_v2	complications_slb		text	Chest tube duration (days)							[chest_tube_v2_v2] = '1'
hospitalization_v2_v2	complications_slb		yesno	Hospitalization within 30 days
length_hospital_v2_v2	complications_slb		text	Length of hospital stay (days)							[hospitalization_v2_v2] = '1'
mechanical_ventilation_v2_v2	complications_slb		yesno	Mechanical ventilation
duration_mv_v2_v2	complications_slb		text	Duration of MV (days)							[mechanical_ventilation_v2_v2] = '1'
acute_exacerbation_v2_v2	complications_slb		yesno	Acute exacerbation within 30 days
pneumonia_v2_v2	complications_slb		yesno	Pneumonia within 30 days
death_v2_v2	complications_slb		yesno	Death within 30 days
date_death_v2_v2	complications_slb		text	Date of death			date_mdy			y	[death_v2_v2] = '1'
other_complications_v2_v2	complications_slb		text	Other complications within 30 days
